# Supplementary material for: Lameness in Pregnant Sows Alters Placental Stress Response
Source: Animals (Basel). 2023 May 23;13(11):1722. doi: 10.3390/ani13111722 (PMC10251993; doi:10.3390/ani13111722)
Supplement: Supplementary file 1 [file animals-13-01722-s001.zip]

Archive with 1 entries (1 files):
- animals-2364643-supplementary.xlsx
