# Supplementary material for: Lameness in Pregnant Sows Alters Placental Stress Response
Source: Animals (Basel). 2023 May 23;13(11):1722. doi: 10.3390/ani13111722 (PMC10251993; doi:10.3390/ani13111722)
Supplement: Supplementary file 1 [file animals-13-01722-s001.zip › animals-2364643-supplementary.xlsx]

## Sheet: Farm 1
Supplementary Table S1. Farm 1 raw data.
Identification	Locomotion assessment				Mean	Locomotion group	Parity	Gestation length	Litter weight (Kg)	Average piglet weight (Kg)	Number of male piglets	Number of female piglets	Number of live piglets	Number of stillborn piglets	Number of mummified	Total number of piglets
	A1	A2	A3	A4
1	3	1	2	2	2	L	4	114	19.5	1.29926	7	8	15	0	2	17							Parameter	|	Eta2 (partial)	|	0.95	CI
2	1	1	3	3	2	L	4	115	19.4	1.21412	6	10	16	1	0	17							----------------	--	---------------	--	----------	---
3	3	0	0	0	0.75	NL	2	114	17.3	1.56845	6	5	11	5	0	16							GROUP_PRELIMINAR	|	0.000778	|	[0.00, 1.	00]
4	0	0	1	0	0.25	NL	4	113	17.5	1.7495	6	4	10	0	0	10							PARITY	|	0.47	|	[0.11, 1.	00]
5	0	1	1	0	0.5	NL	2	115	21.4	1.64577	6	7	13	0	0	13							TOTAL_N_PIGLETS	|	0.47	|	[0.21, 1.	00]
6	NA	1	1	1	1	NL	3	119	20.6	1.87591	4	7	11	0	0	11
7	0	0	3	3	1.5	L	3	115	19	1.26567	6	9	15	2	1	18
8	4	1	1	4	2.5	L	2	116	15.2	1.37727	5	6	11	1	0	12
9	NA	0	2	3	1.66667	L	1	116	20.5	1.369	7	8	15	0	0	15
10	0	3	3	1	1.75	L	2	114	10	2.003	1	4	5	0	0	5
11	3	1	1	NA	1.66667	L	3	113	25	1.92615	9	4	13	0	0	13
12	3	1	3	1	2	L	7	114	19.7	1.51654	9	4	13	1	1	15
13	0	1	0	NA	0.333333	NL	6	116	25.4	1.34472	13	5	18	1	0	19
14	1	1	0	0	0.5	NL	2	116	18.9	1.3475	6	8	14	0	0	14
15	0	0	1	0	0.25	NL	2	115	12.4	1.60893	6	8	14	0	0	14
16	0	0	0	NA	0	NL	2	115	12.4	2.484	2	3	5	1	0	6
17	1	0	0	0	0.25	NL	2	115	21.6	1.54036	4	10	14	1	0	15
18	0	0	1	NA	0.333333	NL	1	117	24	2.0025	6	6	12	1	0	13
19	NA	2	3	3	2.66667	L	1	114	19	1.35893	9	5	14	1	0	15
20	1	3	3	NA	2.33333	L	7	115	17.9	1.79	4	6	10	3	0	13
21	NA	3	3	2	2.66667	L	1	114	21.2	1.11658	9	10	19	0	0	19
22	NA	0	1	1	0.666667	NL	1	114	16.3	1.485	6	5	11	0	0	11
23	1	0	0	1	0.5	NL	1	112	25.5	1.415	6	12	18	0	3	21
24	NA	1	0	0	0.333333	NL	1	117	18.1	2.01333	3	6	9	2	0	11
25	3	2	1	2	2	L	3	115	24.2	1.613	11	4	15	2	0	17
26	NA	1	3	3	2.33333	L	2	113	17.4	1.24286	7	7	14	0	0	14
27	NA	2	3	3	2.66667	L	1	115	15.1	1.67333	7	2	9	0	0	9
28	NA	1	0	1	0.666667	NL	1	117	19.2	1.2	8	8	16	0	0	16
29	NA	0	0	0	0	NL	1	116	20.6	1.14333	10	8	18	0	0	18
30	NA	0	0	1	0.333333	NL	1	118	11.6	1.29111	4	5	9	0	0	9

## Sheet: Farm 2
Supplementary Table S2. Farm 2 raw data.
Identification	Locomotion assessment					Mean	Locomotion group	Parity	Gestation length	Number of live piglets	Number of stillborn piglets	Number of mummified	Total number of piglets	Number of dead piglets 1st week	Number of male piglets	Number of female piglets	Average piglet weight (Kg)	Litter weight (Kg)	Placental cortisol	Placental cortisone	Ratio placental Cortisol/Cortisone corrected
	A1	A2	A3	A4	A5
1	4	3	4	3	4	3.6	G3	4	NA	14	4	4	22	10	7	7	1.01121	14.2	9.79e-08	4.1e-07	0.238873
2	2	3	2	2	2	2.2	G3	3	112	16	1	0	17	3	7	9	1.16181	18.6	1.15e-07	1.3e-07	0.886427
3	2	2	2	3	2	2.2	G3	3	114	17	3	1	21	4	12	5	1.08582	18.5	5.61e-08	6.3e-08	0.891593
4	2	3	2	2	2	2.2	G3	3	115	14	0	1	15	2	7	7	1.06293	14.9	1.12e-07	2.59e-07	0.430083
5	0	0	0	0	0	0	G1	6	115	13	2	1	16	1	9	4	1.34877	17.5	5.86e-08	4.06e-08	1.44335
6	2	3	3	2	2	2.4	G3	8	115	15	0	2	17	1	9	6	1.2312	18.5	4.7e-08	3.51e-08	1.33803
7	0	0	1	0	0	0.2	G1	2	115	11	0	0	11	1	7	4	1.29791	14.3	7.06e-08	7.19e-08	0.981941
8	0	0	0	0	NA	0	G1	4	118	16	1	0	17	2	5	11	1.46063	23.4	8.59e-08	1.67e-07	0.514218
9	2	2	2	2	0	1.6	G2	2	117	11	1	0	12	0	7	4	1.63873	18	6.08e-08	7.27e-08	0.836066
10	2	2	2	2	1	1.8	G2	6	112	14	0	0	14	7	9	5	1.23029	17.2	5.42e-08	4.66e-08	1.16279
11	2	2	2	1	0	1.4	G2	4	115	16	1	0	17	5	5	11	1.33181	21.3	8.51e-08	6.27e-08	1.35741
12	2	2	2	1	1	1.6	G2	3	112	10	3	0	13	2	4	4	1.674	13.4	5.81e-08	2.61e-08	2.22543
13	3	3	4	4	NA	3.5	G3	6	114	13	1	0	14	1	6	7	1.49069	19.4	1.3e-07	2.31e-07	0.5625
14	0	0	1	0	0	0.2	G1	6	116	16	2	0	18	2	8	8	1.43856	23	4.29e-08	6.13e-08	0.700214
15	2	2	2	3	3	2.4	G3	6	116	17	1	0	18	5	12	4	1.00612	16.1	5.84e-08	4.79e-08	1.22011
16	1	1	0	1	1	0.8	G1	5	117	8	5	0	13	0	3	5	1.84025	14.7	7.04e-08	1.21e-07	0.582947
17	0	1	0	1	1	0.6	G1	4	117	13	1	1	15	1	7	6	1.30433	15.7	NA	NA	NA
18	0	1	0	0	0	0.2	G1	2	117	8	1	1	10	1	5	3	1.98663	15.9	1.26e-07	1.55e-07	0.814126
19	4	3	3	3	3	3.2	G3	7	116	9	0	0	9	0	7	2	1.31211	11.8	6.7e-08	5.77e-08	1.16077
20	2	2	2	2	2	2	G2	3	114	13	0	0	13	0	7	6	1.65408	21.5	5.13e-08	5.48e-08	0.935644
21	2	2	2	2	2	2	G2	5	115	18	2	1	21	5	10	4	1.16857	16.4	1.07e-07	5.7e-08	1.86946
22	0	1	0	1	0	0.4	G1	4	115	15	2	0	17	2	8	6	1.64371	23	7.01e-08	1.54e-07	0.454808
23	2	2	2	2	2	2	G2	4	115	7	0	0	7	1	3	3	1.73833	10.4	2.72e-08	1.54e-08	1.76923
24	0	0	1	0	0	0.2	G1	9	117	9	2	3	14	0	5	4	1.69389	15.2	1.66e-07	2.34e-07	0.708832
25	2	3	2	2	2	2.2	G3	2	117	16	0	0	16	3	8	7	1.48467	22.3	6.49e-08	2.9e-07	0.224065
26	2	2	2	2	2	2	G2	5	117	16	2	1	19	1	8	8	1.39112	22.3	1.31e-07	1.63e-07	0.802247
27	2	2	2	2	1	1.8	G2	7	113	14	1	0	15	1	7	7	1.40979	19.7	5.21e-08	4.03e-08	1.29231
28	2	2	2	2	2	2	G2	2	114	18	0	0	18	1	7	11	1.46078	26.3	4.82e-08	7.6e-08	0.633829
29	2	3	3	0	2	2	G2	1	114	12	6	1	19	2	8	4	1.10642	13.3	1.58e-07	3e-07	0.526957
30	1	1	1	0	1	0.8	G1	2	114	14	4	0	18	2	4	9	0.991769	12.9	4.31e-08	5.4e-08	0.798165
31	2	2	2	2	1	1.8	G2	7	NA	20	0	0	20	6	13	4	1.17729	20	1.35e-07	1.05e-07	1.28116
32	3	2	2	3	2	2.4	G3	8	115	16	2	0	18	1	6	9	1.4816	22.2	5.97e-08	6.35e-08	0.939216
33	2	3	2	3	3	2.6	G3	4	116	14	1	0	15	0	7	7	1.67779	23.5	6.58e-08	1.21e-07	0.543689
34	0	1	1	1	1	0.8	G1	3	115	15	0	0	15	0	4	11	1.66753	25	3.88e-08	7.34e-08	0.528814
35	3	3	2	2	2	2.4	G3	5	117	13	2	4	19	0	5	8	1.77608	23.1	3.61e-08	3.57e-08	1.01205
36	1	0	1	1	1	0.8	G1	7	117	15	0	1	16	3	10	2	1.43492	17.2	5.02e-08	5.22e-08	0.961625
37	2	2	2	3	3	2.4	G3	8	NA	14	1	1	16	1	4	9	1.37015	17.8	1.05e-07	1.61e-07	0.654428
38	1	1	1	1	2	1.2	G2	3	117	16	1	1	18	1	4	12	1.50594	24.1	6.01e-08	1.02e-07	0.588457
39	2	3	3	3	3	2.8	G3	7	117	12	1	0	13	0	4	8	1.7015	20.4	7.91e-08	8.53e-08	0.927305
